# Supplementary material for: Unintentional Interpersonal Synchronization Represented as a Reciprocal Visuo-Postural Feedback System: A Multivariate Autoregressive Modeling Approach
Source: PLoS One. 2015 Sep 23;10(9):e0137126. doi: 10.1371/journal.pone.0137126 (PMC4580648; doi:10.1371/journal.pone.0137126)
Supplement: S1 Data — The file includes the postural sway data (in MATLAB format) for all participants for the Near Distance condition in the reported behavioral study. (ZIP) [file pone.0137126.s001.zip]

Archive with 24 entries (23 files):
- S1Data/
- S1Data/bs_data1.mat
- S1Data/bs_data10.mat
- S1Data/bs_data11.mat
- S1Data/bs_data12.mat
- S1Data/bs_data13.mat
- S1Data/bs_data14.mat
- S1Data/bs_data15.mat
- S1Data/bs_data16.mat
- S1Data/bs_data17.mat
- S1Data/bs_data18.mat
- S1Data/bs_data19.mat
- S1Data/bs_data2.mat
- S1Data/bs_data20.mat
- S1Data/bs_data21.mat
- S1Data/bs_data22.mat
- S1Data/bs_data3.mat
- S1Data/bs_data4.mat
- S1Data/bs_data5.mat
- S1Data/bs_data6.mat
- S1Data/bs_data7.mat
- S1Data/bs_data8.mat
- S1Data/bs_data9.mat
- S1Data/data_structure_near_condition.txt
