# Supplementary material for: Unintentional Interpersonal Synchronization Represented as a Reciprocal Visuo-Postural Feedback System: A Multivariate Autoregressive Modeling Approach
Source: PLoS One. 2015 Sep 23;10(9):e0137126. doi: 10.1371/journal.pone.0137126 (PMC4580648; doi:10.1371/journal.pone.0137126)
Supplement: S2 Data — The file includes the postural sway data (in MATLAB format) for all participants for the Far Distance condition in the reported behavioral study. (ZIP) [file pone.0137126.s002.zip]

Archive with 24 entries (23 files):
- S2Data/
- S2Data/data_structure_far_condition.txt
- S2Data/fbs_data1.mat
- S2Data/fbs_data10.mat
- S2Data/fbs_data11.mat
- S2Data/fbs_data12.mat
- S2Data/fbs_data13.mat
- S2Data/fbs_data14.mat
- S2Data/fbs_data15.mat
- S2Data/fbs_data16.mat
- S2Data/fbs_data17.mat
- S2Data/fbs_data18.mat
- S2Data/fbs_data19.mat
- S2Data/fbs_data2.mat
- S2Data/fbs_data20.mat
- S2Data/fbs_data21.mat
- S2Data/fbs_data22.mat
- S2Data/fbs_data3.mat
- S2Data/fbs_data4.mat
- S2Data/fbs_data5.mat
- S2Data/fbs_data6.mat
- S2Data/fbs_data7.mat
- S2Data/fbs_data8.mat
- S2Data/fbs_data9.mat
