# Supplementary material for: Unintentional Interpersonal Synchronization Represented as a Reciprocal Visuo-Postural Feedback System: A Multivariate Autoregressive Modeling Approach
Source: PLoS One. 2015 Sep 23;10(9):e0137126. doi: 10.1371/journal.pone.0137126 (PMC4580648; doi:10.1371/journal.pone.0137126)
Supplement: S2 Data — The file includes the postural sway data (in MATLAB format) for all participants for the Far Distance condition in the reported behavioral study. (ZIP) [file pone.0137126.s002.zip › S2Data/data_structure_far_condition.txt]

****************************************************************
Data structure
Shuntaro Okazaki
2015/08/04
****************************************************************
Data for the Far condition

************************File and Participants List**************
file name, participant pair code, age1, age2 (where age1 and age 
2 correspond to the ages of each of the paired participants)

fbs_data1.mat, 1, 23, 20
fbs_data2.mat, 2, 34, 25
fbs_data3.mat, 3, 18, 24
fbs_data4.mat, 4, 23, 28
fbs_data5.mat, 5, 37, 28
fbs_data6.mat, 6, 21, 48
fbs_data7.mat, 7, 21, 40
fbs_data8.mat, 8, 19, 28
fbs_data9.mat, 9, 19, 20
fbs_data10.mat, 10, 20, 33
fbs_data11.mat, 11, 20, 33
fbs_data12.mat, 12, 20, 22
fbs_data13.mat, 13, 20, 23
fbs_data14.mat, 14, 37, 19
fbs_data15.mat, 15, 55, 21
fbs_data16.mat, 16, 22, 20
fbs_data17.mat, 17, 20, 28
fbs_data18.mat, 18, 22, 20
fbs_data19.mat, 19, 21, 23
fbs_data20.mat, 20, 36, 21
fbs_data21.mat, 21, 21, 20
fbs_data22.mat, 22, 19, 21

************************Explanation*************************
These files are "mat" files that you can load in the MATLAB software package. 
Each file contains time series postural data for a participant pair. 
Loading a file will create a data sctruture, "data", available in the MATLAB workspace. 
The structures of "data" is given below. It can be assigned a data type using ".". 

************************Structure*************************
data.(coordinate).(condition).(session)
/coordinate = x, y, or z
/condition = oo, ob, bo, or bb
/session = s1, s2, s3, or s4

If you assign parameters such as data.x.oo.s1, you can obtain a 12000 x 2 matrix 
that indicates 60s time series data (with a sampling rate = 200 Hz) for the 
paired individuals.
